# Supplementary material for: Associations between Domestic-Dog Morphology and Behaviour Scores in the Dog Mentality Assessment
Source: PLoS One. 2016 Feb 26;11(2):e0149403. doi: 10.1371/journal.pone.0149403 (PMC4771026; doi:10.1371/journal.pone.0149403)
Supplement: S1 Dataset — (XLSX) [file pone.0149403.s001.xlsx]

## Sheet: HeightWeight
Breed	Average Weight (kg)	Weight Range Male (lowest and highest)		Weight Range Female		Average Height (cm)	Height Range Male		Height Range Female
AMERICAN STAFFORDSHIRE TERRIER	27.6692	25.8548	29.4835	25.8548	29.4835	44.45	43.18	48.26	40.64	45.72
AUSTRALIAN CATTLE DOG	20.8652	13.6078	28.1227	13.6078	28.1227	46.355	43.18	50.8	43.18	48.26
AUSTRALIAN KELPIE	15.8758	11.3398	20.4117	11.3398	20.4117	46.99	43.18	50.8	43.18	50.8
AUSTRALIAN SHEPHERD	23.8133	22.6796	29.4835	18.1427	24.9476	52.07	50.8	58.42	45.72	53.34
AUSTRALIAN TERRIER	5.21631	4.08233	6.35029	4.08233	6.35029	25.4	22.86	27.94	22.86	27.94
BEARDED COLLIE	22.6796	18.1437	27.2155	18.1437	27.2155	53.34	50.8	55.88	50.8	55.88
BERNESE MOUNTAIN DOG	43.0913	38.5554	49.8952	36.2874	47.6272	64.77	60.96	71.12	58.42	68.58
BORDER COLLIE	16.3293	13.6078	20.4117	12.247	19.0509	50.8	48.26	55.88	45.72	53.34
BOSTON TERRIER	7.93786	4.53592	11.3398	4.53592	11.3398	40.64	38.1	43.18	38.1	43.18
BOXER	28.1227	27.2155	31.7515	24.0404	29.4835	58.42	55.88	63.5	53.34	60.96
BULL TERRIER	28.3496	20.4117	36.2874	20.4117	36.2874	55.88	50.8	60.96	50.8	60.96
BULLMASTIFF	52.5033	49.8952	60.3278	45.3592	54.4311	64.77	63.5	68.58	60.96	66.04
CAIRN TERRIER	7.03068	6.35029	8.16466	5.8967	7.71107	27.94	25.4	33.02	22.86	30.48
CAVALIER KING CHARLES SPANIEL	6.35029	4.53592	8.16466	4.53592	8.16466	31.75	30.48	33.02	30.48	33.02
CHINESE CRESTED DOG	4.375	4	5.4	3.6	4.5	27.45	23.8	33	23	30
COCKER SPANIEL	13.6078	12.7006	15.4221	11.7934	14.515	39.37	38.1	43.18	35.56	40.64
COLLIE (ROUGH)	28.3495	27.2155	34.0194	22.6796	29.4835	60.96	60.96	66.04	55.88	60.96
DALMATIAN	24.9476	24.9476	24.9476	24.9476	24.9476	55.88	55.88	60.96	50.8	55.88
DOBERMAN	34.9266	29.9371	39.9161	29.9371	39.9161	66.04	66.04	71.12	60.96	66.04
ENGLISH SPRINGER SPANIEL	21.5457	20.4117	24.9476	18.1437	22.6796	49.53	48.26	53.34	45.72	50.8
FINNISH LAPPHUND	20.5	21	23	18	20	45.75	46	50	41	46
FRENCH BULLDOG	11.3398	9.97903	12.7006	9.97903	12.7006	30.48	30.48	30.48	30.48	30.48
GERMAN PINSCHER	13.6077	11.3398	15.8757	11.3398	15.8757	44.45	40.64	48.26	40.64	48.26
GERMAN SHEPHERD DOG	36.741	34.9266	38.5554	34.9266	38.5554	60.96	60.96	66.04	55.88	60.96
GERMAN SHORTHAIRED POINTER	26.0816	24.9476	31.7515	20.4117	27.2155	58.42	58.42	63.5	53.34	58.42
GOLDEN RETRIEVER	30.0505	27.2155	36.2874	24.9476	31.7515	55.88	55.88	60.96	50.8	55.88
GORDON SETTER	28.3496	24.9476	36.2874	20.4117	31.7515	63.5	60.96	68.58	58.42	66.04
GREAT DANE	62.369	54.4311	90.7185	45.3592	58.967	78.74	76.2	86.36	71.12	81.28
IRISH SETTER	29.4835	29.4835	34.0194	24.9476	29.4835	66.04	66.04	71.12	60.96	66.04
JACK RUSSELL TERRIER	7.25747	6.35029	8.16466	6.35029	8.16466	31.75	25.4	38.1	25.4	38.1
LABRADOR RETRIEVER	29.4835	27.2155	34.0194	24.9476	31.7515	57.15	55.88	60.96	53.34	58.42
LAGOTTO ROMAGNOLO	13.381	12.7006	15.8757	10.8862	14.0614	41.91	43.18	48.26	35.56	40.64
LEONBERGER	60.101	58.967	77.1107	45.3592	58.967	73.66	73.66	78.74	68.58	73.66
PAPILLON	3.85553	3.62874	4.53592	3.17515	4.08233	24.13	20.32	27.94	20.32	27.94
PUG	7.25748	5.8967	9.07185	5.8967	8.16466	30.48	30.48	35.56	25.4	30.48
RHODESIAN RIDGEBACK	35.1534	36.2874	40.8233	29.4835	34.0194	64.77	63.5	68.58	60.96	66.04
ROTTWEILER	48.1938	43.0913	58.967	38.554	52.1631	62.23	60.96	68.58	55.88	63.5
SAMOYED	22.6796	20.4117	29.4835	15.8757	24.9476	53.6575	53.34	59.69	48.26	53.34
SCHNAUZER (MINIATURE)	5.6699	4.53592	6.80389	4.53592	6.80389	33.02	30.48	35.56	30.48	35.56
SHETLAND SHEEPDOG	9.29865	6.35029	12.247	6.35029	12.247	36.83	33.02	40.64	33.02	40.64
STAFFORDSHIRE BULL TERRIER	13.7212	11.3398	17.2365	10.4326	15.8757	36.83	35.56	40.64	33.02	38.1
TIBETAN TERRIER	10.8862	8.16466	13.6078	8.16466	13.6078	39.37	35.56	43.18	35.56	43.18
WELSH CORGI (CARDIGAN)	12.4738	11.3398	13.6078	11.3398	13.6078	29.21	25.4	33.02	25.4	33.02
WEST HIGHLAND WHITE TERRIER	7.48428	6.80389	9.97903	5.8967	7.25748	26.67	25.4	30.48	22.86	27.94
WHIPPET	15.8758	11.3398	20.4117	11.3398	20.4117	50.8	48.26	55.88	45.72	53.34

## Sheet: CephalicIndex
BREED	SEX	Skull length	Skull width
AKITA	M	25.2726	15.0622
AKITA	M	25.45	13.488
AKITA	M	20.4909	12.2977
AKITA	M	21.7742	12.8305
AKITA	F	21.136	13.1051
AKITA	F	23.5101	13.2186
AKITA	F	21.8992	12.6791
AKITA	F	19.9909	10.5177
AKITA	F	25.2275	12.7021
AKITA	F	21.5567	12.4856
AKITA	M	18.9256	11.4185
AKITA	M	21.0406	12.4008
ALASKAN MALAMUTE	M	22.8122	13.5829
ALASKAN MALAMUTE	M	19.0925	12.0652
ALASKAN MALAMUTE	M	23.1259	12.4545
ALASKAN MALAMUTE	M	21.5461	12.1994
ALASKAN MALAMUTE	M	24.7333	14.6212
ALASKAN MALAMUTE	M	20.8994	11.8286
ALASKAN MALAMUTE	F	20.6302	13.1951
ALASKAN MALAMUTE	F	22.8612	12.0122
ALASKAN MALAMUTE	F	23.7682	12.646
ALASKAN MALAMUTE	F	20.3221	12.648
ALASKAN MALAMUTE	F	20.1686	11.8713
ALASKAN MALAMUTE	F	23.7364	13.5751
COCKER SPANIEL (AMERICAN)	F	9.71198	7.25595
COCKER SPANIEL (AMERICAN)	M	12.9321	7.41354
COCKER SPANIEL (AMERICAN)	M	12.1085	7.95455
COCKER SPANIEL (AMERICAN)	M	15.2838	8.49624
COCKER SPANIEL (AMERICAN)	F	12.7452	6.62997
COCKER SPANIEL (AMERICAN)	M	13.1032	7.8866
COCKER SPANIEL (AMERICAN)	M	13.8166	7.78607
COCKER SPANIEL (AMERICAN)	M	15.2458	7.89615
COCKER SPANIEL (AMERICAN)	F	11.8714	7.30902
COCKER SPANIEL (AMERICAN)	F	12.1085	6.91348
COCKER SPANIEL (AMERICAN)	F	11.7718	7.30295
COCKER SPANIEL (AMERICAN)	F	12.0249	7.05218
AMERICAN STAFFORDSHIRE TERRIER	M	18.4036	12.7451
AMERICAN STAFFORDSHIRE TERRIER	M	17.7592	13.1655
AMERICAN STAFFORDSHIRE TERRIER	M	19.5597	12.9699
AMERICAN STAFFORDSHIRE TERRIER	M	18.2524	12.5962
AMERICAN STAFFORDSHIRE TERRIER	M	17.3458	13.0252
AMERICAN STAFFORDSHIRE TERRIER	M	19.0556	12.5661
AMERICAN STAFFORDSHIRE TERRIER	F	19.037	12.0539
AMERICAN STAFFORDSHIRE TERRIER	F	16.485	11.184
AMERICAN STAFFORDSHIRE TERRIER	F	18.7266	10.5589
AMERICAN STAFFORDSHIRE TERRIER	F	16.3149	13.1142
AMERICAN STAFFORDSHIRE TERRIER	F	19.9048	11.4491
AMERICAN STAFFORDSHIRE TERRIER	F	18.7725	11.8789
AUSTRALIAN KELPIE	M	18.7197	11.0256
AUSTRALIAN KELPIE	M	17.4592	9.17045
AUSTRALIAN KELPIE	M	19.2591	10.1119
AUSTRALIAN KELPIE	M	17.2112	10.1598
AUSTRALIAN KELPIE	F	17.334	9.30319
AUSTRALIAN KELPIE	F	15.8988	9.30588
AUSTRALIAN KELPIE	F	17.0625	9.4958
AUSTRALIAN KELPIE	F	17.5051	9.09091
AUSTRALIAN KELPIE	F	17.6063	11.4277
AUSTRALIAN KELPIE	F	17.7508	9.30319
AUSTRALIAN KELPIE	M	14.3741	10.4472
AUSTRALIAN KELPIE	M	18.4049	8.88075
AUSTRALIAN SHEPHERD	M	20.694	10.7747
AUSTRALIAN SHEPHERD	M	19.2398	10.0479
AUSTRALIAN SHEPHERD	M	20.0978	10.6237
AUSTRALIAN SHEPHERD	M	18.6274	9.50847
AUSTRALIAN SHEPHERD	M	22.3301	11.5769
AUSTRALIAN SHEPHERD	M	20.5285	10.58
AUSTRALIAN SHEPHERD	F	17.7938	9.4486
AUSTRALIAN SHEPHERD	F	13.8223	8.99095
AUSTRALIAN SHEPHERD	F	18.3761	9.0942
AUSTRALIAN SHEPHERD	F	18.5609	8.76494
AUSTRALIAN SHEPHERD	F	14.0186	9.16482
AUSTRALIAN SHEPHERD	F	18.2895	8.9877
AUSTRALIAN TERRIER	M	13.859	8.07129
AUSTRALIAN TERRIER	M	14.711	9.09371
AUSTRALIAN TERRIER	M	14.0431	8.1391
AUSTRALIAN TERRIER	M	14.7032	8.40407
AUSTRALIAN TERRIER	M	14.3662	8.24034
AUSTRALIAN TERRIER	M	16.6573	9.47436
AUSTRALIAN TERRIER	F	13.8709	7.33265
AUSTRALIAN TERRIER	F	14.2658	8.1
AUSTRALIAN TERRIER	F	11.612	8.04134
AUSTRALIAN TERRIER	F	15.8003	8.01587
AUSTRALIAN TERRIER	F	13.5616	7.93551
AUSTRALIAN TERRIER	F	15.9775	9.12206
AUSTRALIAN CATTLE DOG	M	19.9208	12.0508
AUSTRALIAN CATTLE DOG	M	19.322	12.0177
AUSTRALIAN CATTLE DOG	M	17.2881	11.1376
AUSTRALIAN CATTLE DOG	M	17.5897	10.7028
AUSTRALIAN CATTLE DOG	M	17.4623	12.2275
AUSTRALIAN CATTLE DOG	M	19.9982	11.8724
AUSTRALIAN CATTLE DOG	F	19.8542	11.1464
AUSTRALIAN CATTLE DOG	F	16.5986	10.2436
AUSTRALIAN CATTLE DOG	F	16.5999	10.4215
AUSTRALIAN CATTLE DOG	F	17.1051	10.1824
AUSTRALIAN CATTLE DOG	F	17.6658	10.4853
AUSTRALIAN CATTLE DOG	F	17.3524	10.8566
BASENJI	M	14.0737	8.21656
BASENJI	M	15.1572	7.90598
BASENJI	M	15.7968	8.45052
BASENJI	M	16.4014	8.71399
BASENJI	M	16.2687	9.04824
BASENJI	M	16.1713	9.38529
BASENJI	F	12.766	8.71212
BASENJI	F	14.0114	7.99919
BASENJI	F	16.7806	8.09783
BASENJI	F	15.5077	8.05
BASENJI	F	14.6135	8.21429
BASENJI	F	13.8226	7.93817
BASSET HOUND	M	21.4437	11.5963
BASSET HOUND	M	19.7214	9.8111
BASSET HOUND	M	20.0558	10.6688
BASSET HOUND	M	20.7451	9.96305
BASSET HOUND	M	19.1176	10.544
BASSET HOUND	M	19.7816	10.1146
BASSET HOUND	F	20.6787	10.0479
BASSET HOUND	F	18.463	8.50653
BASSET HOUND	F	20.2453	10.0499
BASSET HOUND	F	18.0258	8.15146
BASSET HOUND	F	21.2481	10.4906
BASSET HOUND	F	19.6718	9.93758
BEAGLE	M	17.2657	11.4795
BEAGLE	M	15.5593	9.7664
BEAGLE	M	17.0317	8.85075
BEAGLE	M	16.2003	9.21717
BEAGLE	F	15.54	8.85463
BEAGLE	F	15.5383	8.88017
BEAGLE	F	15.45	8.33108
BEAGLE	F	14.9943	9.0508
BEAGLE	F	15.598	8.81369
BEAGLE	F	16.271	10
BEAGLE	M	14.275	9.7066
BEAGLE	M	15.1203	9.79714
BEARDED COLLIE	M	19.7879	10.4679
BEARDED COLLIE	M	20.2482	10.0167
BEARDED COLLIE	M	20.9824	9.77865
BEARDED COLLIE	M	19.1755	10.5392
BEARDED COLLIE	M	21.0561	9.4429
BEARDED COLLIE	M	20.0016	10.3511
BEARDED COLLIE	F	20.7708	10.9879
BEARDED COLLIE	F	18.207	9.66368
BEARDED COLLIE	F	18.0858	9.82595
BEARDED COLLIE	F	20.7144	9.43038
BEARDED COLLIE	F	19.0455	9.34028
BEARDED COLLIE	F	18.5684	9.48718
BICHON FRISE	M	9.86644	6.98353
BICHON FRISE	M	12.9523	7.1124
BICHON FRISE	M	12.1312	6.62338
BICHON FRISE	M	10.7339	6.45197
BICHON FRISE	M	13.3229	7.62857
BICHON FRISE	F	12.7704	6.92073
BICHON FRISE	F	10.2998	6.58688
BICHON FRISE	F	11.7329	6.90729
BICHON FRISE	M	11.181	7.98263
BICHON FRISE	F	10.2995	7.75904
BICHON FRISE	F	10.4057	7.92331
BICHON FRISE	F	10.6423	6.91794
BORDER COLLIE	M	18.1335	8.87555
BORDER COLLIE	M	18.4062	10.7219
BORDER COLLIE	M	19.6733	9.27017
BORDER COLLIE	M	17.5942	9.85447
BORDER COLLIE	M	17.7052	10.8648
BORDER COLLIE	M	20.0719	10.9579
BORDER COLLIE	F	15.7308	9.50988
BORDER COLLIE	F	15.5618	10.6162
BORDER COLLIE	F	18.5281	9.75581
BORDER COLLIE	F	16.6762	8.72845
BORDER COLLIE	F	17.2802	10.8204
BORDER COLLIE	F	17.2731	9.99263
BORZOI	M	21.2189	8.825
BORZOI	M	25.2259	9.41489
BORZOI	M	25.0307	9.74923
BORZOI	M	23.5837	9.20455
BORZOI	M	21.2401	9.3142
BORZOI	F	21.525	8.94022
BORZOI	F	21.8232	8.40019
BORZOI	F	25.5733	8.58661
BORZOI	F	24.8326	8.23421
BORZOI	F	25.4717	10.1033
BORZOI	F	21.6543	7.82609
BORZOI	M	22.7763	9.26056
BOXER	M	16.478	11.6727
BOXER	M	17.9175	11.7318
BOXER	M	17.1613	11.3711
BOXER	M	16.9712	12.3387
BOXER	M	15.7903	9.88532
BOXER	M	16.7581	10.9375
BOXER	F	16.6979	10.7104
BOXER	F	16.2997	11.4482
BOXER	F	17.5941	11.2092
BOXER	F	16.6502	11.2425
BOXER	F	12.5697	8.616
BOXER	F	16.1338	10.2442
BRITISH BULLDOG	M	15.3517	13.6203
BRITISH BULLDOG	M	14.596	13.0802
BRITISH BULLDOG	M	17.1176	13.597
BRITISH BULLDOG	M	14.2372	14.7111
BRITISH BULLDOG	M	13.7222	11.642
BRITISH BULLDOG	M	13.5238	12.87
BRITISH BULLDOG	F	13.8416	11.5592
BRITISH BULLDOG	F	14.7481	11.7661
BRITISH BULLDOG	F	14.2545	11.7404
BRITISH BULLDOG	F	16.4607	13.114
BRITISH BULLDOG	F	13.035	11.7422
BRITISH BULLDOG	F	14.4867	11.9952
BULL MASTIFF	M	19.1117	15
BULL MASTIFF	M	21.801	15.5901
BULL MASTIFF	F	16.7731	13.9713
BULL MASTIFF	F	17.4515	14.7051
BULL MASTIFF	F	17.677	14.2586
BULL MASTIFF	F	17.5745	12.2917
BULL MASTIFF	F	16.3891	13.0521
BULL MASTIFF	F	21.5422	14.9893
BULL MASTIFF	M	19.1317	15.9027
BULL MASTIFF	M	16.8666	13.0138
BULL MASTIFF	M	20.2245	18.2874
BULL MASTIFF	M	17.352	14.0408
BULL TERRIER	M	20.1608	12.1506
BULL TERRIER	M	22.6115	12.0667
BULL TERRIER	M	20.6464	12.2373
BULL TERRIER	M	20.5682	11.8076
BULL TERRIER	M	20.3697	11.5225
BULL TERRIER	M	19.922	11.9048
BULL TERRIER	F	22.6527	11.8186
BULL TERRIER	F	23.8371	12.9412
BULL TERRIER	F	17.4004	10.2673
BULL TERRIER	F	22.5314	11.6468
BULL TERRIER	F	22.2762	11.5962
BULL TERRIER	F	22.0979	11.3604
BERNESE MOUNTAIN DOG	M	22.9773	12.336
BERNESE MOUNTAIN DOG	M	20.7153	11.6839
BERNESE MOUNTAIN DOG	M	21.1684	12.8076
BERNESE MOUNTAIN DOG	M	17.1787	13.0078
BERNESE MOUNTAIN DOG	M	20.3696	11.5199
BERNESE MOUNTAIN DOG	M	20.4726	12.5493
BERNESE MOUNTAIN DOG	F	22.8724	13.3333
BERNESE MOUNTAIN DOG	F	22.5959	12.4937
BERNESE MOUNTAIN DOG	F	18.6878	11.5212
BERNESE MOUNTAIN DOG	F	20.6006	14.7714
BERNESE MOUNTAIN DOG	F	20.7399	12.6863
BERNESE MOUNTAIN DOG	F	20.0558	11.8678
WELSH CORGI ( CARDIGAN)	M	17.1141	9.39834
WELSH CORGI ( CARDIGAN)	M	17.6362	9.24069
WELSH CORGI ( CARDIGAN)	M	14.5356	10.2692
WELSH CORGI ( CARDIGAN)	M	13.7821	10.4118
WELSH CORGI ( CARDIGAN)	M	14.853	10.7459
WELSH CORGI ( CARDIGAN)	M	16.9762	8.94584
WELSH CORGI ( CARDIGAN)	F	16.3913	8.80752
WELSH CORGI ( CARDIGAN)	F	16.1516	9.09426
WELSH CORGI ( CARDIGAN)	F	12.6994	10.1444
WELSH CORGI ( CARDIGAN)	F	14.8323	9.40257
WELSH CORGI ( CARDIGAN)	F	17.9467	9.38433
WELSH CORGI ( CARDIGAN)	F	14.8255	9.40127
CHIHUAHUA	M	8.53203	6.10957
CHIHUAHUA	M	9.52873	6.36619
CHIHUAHUA	M	8.83297	6.60556
CHIHUAHUA	M	9.48821	6.74062
CHIHUAHUA	M	9.09097	6.06
CHIHUAHUA	M	7.94832	5.8931
CHIHUAHUA	F	7.07128	6.01513
CHIHUAHUA	F	8.71429	6.69786
CHIHUAHUA	F	9.3853	6.44084
CHIHUAHUA	F	7.77474	5.30364
CHIHUAHUA	F	9.46816	6.76848
CHIHUAHUA	F	9.64656	6.50591
CHINESE CRESTED DOG	M	11.2852	7.36469
CHINESE CRESTED DOG	M	13.7608	8.61111
CHINESE CRESTED DOG	M	12.1457	7.08962
CHINESE CRESTED DOG	M	13.4082	7.43386
CHINESE CRESTED DOG	M	11.9849	7.02247
CHINESE CRESTED DOG	M	12.8348	7.40331
CHINESE CRESTED DOG	F	12.0032	7.33382
CHINESE CRESTED DOG	F	12.9873	7.20944
CHINESE CRESTED DOG	F	12.4947	7.84522
CHINESE CRESTED DOG	F	12.6317	7.26601
CHINESE CRESTED DOG	F	11.3921	7.26124
CHINESE CRESTED DOG	F	12.4306	7.42424
COCKER SPANIEL	M	17.3466	8.0625
COCKER SPANIEL	M	17.4122	7.80979
COCKER SPANIEL	M	19.0113	8.29073
COCKER SPANIEL	M	17.0307	8.19003
COCKER SPANIEL	M	19.9092	9.27812
COCKER SPANIEL	M	15.7865	8.29685
COCKER SPANIEL	F	17.0298	8.61833
COCKER SPANIEL	F	15.5444	9.25037
COCKER SPANIEL	F	19.7186	9.54713
COCKER SPANIEL	F	15.4595	8.31902
COCKER SPANIEL	F	16.89	8.06924
COCKER SPANIEL	F	17.2484	7.63729
COLLIE (ROUGH)	M	18.2374	9.20455
COLLIE (ROUGH)	M	21.631	9.85526
COLLIE (ROUGH)	M	21.0235	9
COLLIE (ROUGH)	M	21.4667	10.0621
COLLIE (ROUGH)	M	20.5421	9.38531
COLLIE (ROUGH)	M	17.8285	9.14714
COLLIE (ROUGH)	F	19.7966	8.77809
COLLIE (ROUGH)	F	21.8922	9.08974
COLLIE (ROUGH)	F	18.4728	8.84831
COLLIE (ROUGH)	F	21.9616	8.06818
COLLIE (ROUGH)	F	15.3078	8.88636
COLLIE (ROUGH)	F	17.1841	8.32267
DALMATIAN	M	19.6927	9.88372
DALMATIAN	M	19.7021	10.0261
DALMATIAN	M	19.1205	10.1669
DALMATIAN	M	21.1986	11.0762
DALMATIAN	M	21.7853	10.7625
DALMATIAN	M	18.2697	10.1407
DALMATIAN	F	19.9361	9.97561
DALMATIAN	F	18.8355	9.76042
DALMATIAN	F	19.194	9.81968
DALMATIAN	F	17.4892	9.21429
DALMATIAN	F	17.3744	9.07195
DALMATIAN	F	18.9862	9.41346
DOBERMANN	M	20.1737	10.6278
DOBERMANN	M	22.5628	10.2025
DOBERMANN	M	21.0295	9.74372
DOBERMANN	M	23.2848	11.315
DOBERMANN	F	18.8964	9.52273
DOBERMANN	F	24.0681	10.6601
DOBERMANN	F	20.6717	9.37288
DOBERMANN	F	18.595	10.5307
DOBERMANN	M	23.9369	10.1022
DOBERMANN	M	26.2323	10.1344
DOBERMANN	F	23.8116	9.7284
DOBERMANN	F	21.5871	9.55045
ENGLISH SETTER	M	22.9301	9.15254
ENGLISH SETTER	M	21.8057	8.75
ENGLISH SETTER	M	22.732	10.0932
ENGLISH SETTER	M	19.3584	9.83254
ENGLISH SETTER	M	19.2002	6.63462
ENGLISH SETTER	M	22.4459	9.23958
ENGLISH SETTER	F	22.2482	9.5246
ENGLISH SETTER	F	20.1643	8.52273
ENGLISH SETTER	F	18.1356	8.66803
ENGLISH SETTER	F	24.2443	11.0518
ENGLISH SETTER	F	19.8149	9.02174
ENGLISH SETTER	F	18.4245	8.8141
ENGLISH SPRINGER SPANIEL	M	18.8562	9.7287
ENGLISH SPRINGER SPANIEL	M	17.6097	9.73881
ENGLISH SPRINGER SPANIEL	M	19.0656	9.79579
ENGLISH SPRINGER SPANIEL	M	18.6946	9.35512
ENGLISH SPRINGER SPANIEL	M	17.16	8.49099
ENGLISH SPRINGER SPANIEL	M	17.5349	9.50601
ENGLISH SPRINGER SPANIEL	F	16.6553	8.66957
ENGLISH SPRINGER SPANIEL	F	17.4279	8.30477
ENGLISH SPRINGER SPANIEL	F	18.6672	8.80497
ENGLISH SPRINGER SPANIEL	F	17.5985	8.84496
ENGLISH SPRINGER SPANIEL	F	17.1126	8.81395
ENGLISH SPRINGER SPANIEL	F	20.4325	9.68813
NORWEGIAN ELKHOUND	M	16.2305	9.72028
NORWEGIAN ELKHOUND	M	20.1502	11.5976
NORWEGIAN ELKHOUND	M	19.0608	11.1555
NORWEGIAN ELKHOUND	M	18.1225	12.052
NORWEGIAN ELKHOUND	M	20.7741	10.6686
NORWEGIAN ELKHOUND	M	19.9	10.7581
NORWEGIAN ELKHOUND	F	19.8113	9.77969
NORWEGIAN ELKHOUND	F	18.6348	9.90331
NORWEGIAN ELKHOUND	F	18.8217	10.6803
NORWEGIAN ELKHOUND	F	18.1214	8.99153
NORWEGIAN ELKHOUND	F	18.3086	9.42919
NORWEGIAN ELKHOUND	F	18.2958	9.82059
FINNISH LAPPHUND	M	17.392	9.66123
FINNISH LAPPHUND	M	14.3401	9.55811
FINNISH LAPPHUND	M	14.6637	9.97664
FINNISH LAPPHUND	M	20.1507	10.0787
FINNISH LAPPHUND	M	18.5166	12.6188
FINNISH LAPPHUND	M	17.9769	11.7409
FINNISH LAPPHUND	F	17.6719	9.19498
FINNISH LAPPHUND	F	17.0899	9.96692
FINNISH LAPPHUND	F	17.461	8.45203
FINNISH LAPPHUND	F	19.3347	10.2
FINNISH LAPPHUND	F	17.992	9.50644
FINNISH LAPPHUND	F	19.8145	9.87353
MASTIFF	M	21.3397	15.7249
MASTIFF	M	24.4654	15.5357
MASTIFF	M	22.1674	14.8505
MASTIFF	F	19.8937	13.3529
MASTIFF	F	19.6414	12.4876
MASTIFF	M	25.7116	15.4245
MASTIFF	M	20.1691	14.6823
MASTIFF	M	20.6271	15.7313
MASTIFF	F	21.788	13.3252
MASTIFF	F	17.9632	14.1008
MASTIFF	F	20.061	14.4367
MASTIFF	F	18.0946	16.8725
FOX TERRIER (SMOOTH)	M	19.2643	8.26025
FOX TERRIER (SMOOTH)	M	15.6658	8.02152
FOX TERRIER (SMOOTH)	M	17.7418	7.59324
FOX TERRIER (SMOOTH)	M	17.43	8.10694
FOX TERRIER (SMOOTH)	M	18.6255	8.14136
FOX TERRIER (SMOOTH)	M	16.8179	8.13889
FOX TERRIER (SMOOTH)	F	18.7646	7.88907
FOX TERRIER (SMOOTH)	F	17.113	7.37603
FOX TERRIER (SMOOTH)	F	18.5545	8.11963
FOX TERRIER (SMOOTH)	F	16.483	7.37403
FOX TERRIER (SMOOTH)	F	18.0453	8.06086
FOX TERRIER (SMOOTH)	F	16.3982	7.62436
FRENCH BULLDOG	M	11.8041	11.2018
FRENCH BULLDOG	M	10.7148	10.4136
FRENCH BULLDOG	M	10.6594	11.4825
FRENCH BULLDOG	M	10.4198	10.6839
FRENCH BULLDOG	M	9.68333	10.4548
FRENCH BULLDOG	M	10.1179	9.89368
FRENCH BULLDOG	F	13.5412	12.6957
FRENCH BULLDOG	F	10.8334	10.376
FRENCH BULLDOG	F	11.1678	11.104
FRENCH BULLDOG	F	9.1928	10.0782
FRENCH BULLDOG	F	9.72281	10.397
FRENCH BULLDOG	F	8.77886	9.24801
GERMAN SHORTHAIRED POINTER	M	18.5887	10.6967
GERMAN SHORTHAIRED POINTER	M	20.2391	10.7564
GERMAN SHORTHAIRED POINTER	M	17.5181	9.6087
GERMAN SHORTHAIRED POINTER	M	23.144	9.56522
GERMAN SHORTHAIRED POINTER	M	22.3492	11.4682
GERMAN SHORTHAIRED POINTER	M	22.4625	10.3462
GERMAN SHORTHAIRED POINTER	F	19.6778	9.97143
GERMAN SHORTHAIRED POINTER	F	21.0082	9.64103
GERMAN SHORTHAIRED POINTER	F	20.5885	9.95989
GERMAN SHORTHAIRED POINTER	F	20.4484	10.0824
GERMAN SHORTHAIRED POINTER	F	20.7298	11.5476
GERMAN SHORTHAIRED POINTER	F	24.0093	9.56644
GERMAN PINSCHER	M	18.3072	9.40828
GERMAN PINSCHER	M	19.4326	9.40601
GERMAN PINSCHER	M	23.1661	9.11053
GERMAN PINSCHER	M	19.2717	8.92066
GERMAN PINSCHER	M	15.861	9.34574
GERMAN PINSCHER	M	15.2959	9.0644
GERMAN PINSCHER	F	17.9378	7.80899
GERMAN PINSCHER	F	19.115	10.25
GERMAN PINSCHER	F	16.3305	9.4246
GERMAN PINSCHER	F	19.2804	6.98529
GERMAN PINSCHER	F	17.0383	9.21237
GERMAN PINSCHER	F	17.9853	10.6057
GERMAN SHEPHERD DOG	M	20.504	11.3872
GERMAN SHEPHERD DOG	M	18.6412	10.9989
GERMAN SHEPHERD DOG	M	25.3373	10.8576
GERMAN SHEPHERD DOG	M	20.6889	10.8531
GERMAN SHEPHERD DOG	M	20.8262	11.4991
GERMAN SHEPHERD DOG	M	24.6658	12.1799
GERMAN SHEPHERD DOG	F	20.066	8.51
GERMAN SHEPHERD DOG	F	19.7157	10.3892
GERMAN SHEPHERD DOG	F	24.2567	11.8981
GERMAN SHEPHERD DOG	F	22.6846	9.63235
GERMAN SHEPHERD DOG	F	21.9739	9.96269
GERMAN SHEPHERD DOG	F	20.6552	12.0562
GOLDEN RETRIEVER	M	19.9929	11.2703
GOLDEN RETRIEVER	M	20.3467	12.8973
GOLDEN RETRIEVER	M	19.3332	10.6355
GOLDEN RETRIEVER	M	20.7116	11.781
GOLDEN RETRIEVER	M	20.1668	10.6522
GOLDEN RETRIEVER	M	22.7594	12.4369
GOLDEN RETRIEVER	F	18.45	11.02
GOLDEN RETRIEVER	F	20.8551	11.5848
GOLDEN RETRIEVER	F	21.8552	10.6415
GOLDEN RETRIEVER	F	16.3691	9.73684
GOLDEN RETRIEVER	F	21.6075	11.2261
GOLDEN RETRIEVER	F	18.3438	10.6528
GORDON SETTER	M	19.4318	10.2954
GORDON SETTER	M	23.1292	10.3836
GORDON SETTER	M	22.3662	11.1306
GORDON SETTER	M	19.2146	10.4926
GORDON SETTER	M	20.3298	10.4248
GORDON SETTER	M	18.8021	9.39759
GORDON SETTER	F	18.438	9.15385
GORDON SETTER	F	20.8077	9.71973
GORDON SETTER	F	22.2899	10.2005
GORDON SETTER	F	19.2897	9.76408
GORDON SETTER	F	19.2256	9.7898
GORDON SETTER	F	19.7357	9.47436
GREAT DANE	M	26.1805	11.3038
GREAT DANE	M	27.1817	14.2889
GREAT DANE	F	19.7655	11.9423
GREAT DANE	M	21.4532	14.1985
GREAT DANE	F	21.7879	13.9967
GREAT DANE	M	19.5967	13.8911
GREAT DANE	F	24.7143	12.2361
GREAT DANE	F	23.3336	11.8383
GREAT DANE	M	24.2127	12.9336
GREAT DANE	F	23.2514	13.9065
GREAT DANE	M	24.4034	13.1902
GREAT DANE	F	24.2852	13.1319
GREYHOUND	M	21.5876	10.1838
GREYHOUND	M	22.9354	10.4135
GREYHOUND	M	21.5128	11.6358
GREYHOUND	M	22.5579	9.39227
GREYHOUND	M	21.0992	10.3146
GREYHOUND	M	21.805	9.56818
GREYHOUND	F	17.8846	8.38267
GREYHOUND	F	20.0399	9.35484
GREYHOUND	F	20.0074	9.37229
GREYHOUND	F	20.9434	8.998
GREYHOUND	F	20.5469	9.17752
GREYHOUND	F	18.7102	8.78515
HAVANESE	M	12.611	9.11174
HAVANESE	M	11.4734	8.08169
HAVANESE	M	13.9057	7.49459
HAVANESE	M	13.4676	8.17158
HAVANESE	M	11.4525	7.62452
HAVANESE	M	10.6364	7.63764
HAVANESE	F	14.6251	9.07358
HAVANESE	F	8.48253	7.54275
HAVANESE	F	9.418	7.22055
HAVANESE	F	10.3911	7.54275
HAVANESE	F	11.537	7.22055
HAVANESE	F	10.8033	7.58873
HUNGARIAN VIZSLA	M	22.8947	11.5983
HUNGARIAN VIZSLA	M	20.9536	10.4497
HUNGARIAN VIZSLA	M	23.7789	11.2518
HUNGARIAN VIZSLA	M	20.1858	11.3118
HUNGARIAN VIZSLA	M	22.8839	10.4589
HUNGARIAN VIZSLA	M	16.415	9.58716
HUNGARIAN VIZSLA	F	19.085	9.4086
HUNGARIAN VIZSLA	F	20.5411	9.8
HUNGARIAN VIZSLA	F	23.4581	10.1017
HUNGARIAN VIZSLA	F	21.1114	9.85207
HUNGARIAN VIZSLA	F	19.5614	10.4864
HUNGARIAN VIZSLA	F	21.0268	10.4103
IRISH SETTER	M	23.1781	10.1368
IRISH SETTER	M	20.7616	9.5283
IRISH SETTER	M	21.0018	9.06201
IRISH SETTER	M	22.3801	9.19355
IRISH SETTER	M	21.3841	9.14027
IRISH SETTER	M	19.7222	9.06926
IRISH SETTER	F	20.7779	9.79263
IRISH SETTER	F	23.52	9.03646
IRISH SETTER	F	25.3638	11.0093
IRISH SETTER	F	20.8404	8.43891
IRISH SETTER	F	24.5536	10.7243
IRISH SETTER	F	19.7508	9.29398
ITALIAN GREYHOUND	M	11.0627	6.65098
ITALIAN GREYHOUND	M	13.3137	6.58858
ITALIAN GREYHOUND	M	12.8112	7.06549
ITALIAN GREYHOUND	M	12.1275	6.4766
ITALIAN GREYHOUND	M	12.3873	6.97853
ITALIAN GREYHOUND	M	13.5277	7.1183
ITALIAN GREYHOUND	F	10.714	6.36671
ITALIAN GREYHOUND	F	12.5644	6.5206
ITALIAN GREYHOUND	F	11.2722	6.02187
ITALIAN GREYHOUND	F	12.2665	6.6821
ITALIAN GREYHOUND	F	12.7929	6.61629
ITALIAN GREYHOUND	F	12.3684	6.6846
JACK RUSSELL TERRIER	M	13.7702	7.89899
JACK RUSSELL TERRIER	M	11.9463	7.20739
JACK RUSSELL TERRIER	M	16.5215	8.05779
JACK RUSSELL TERRIER	M	16.7809	8.2947
JACK RUSSELL TERRIER	M	11.4205	8.14126
JACK RUSSELL TERRIER	M	11.8497	8.11408
JACK RUSSELL TERRIER	F	14.1287	7.61022
JACK RUSSELL TERRIER	F	14.3813	7.67733
JACK RUSSELL TERRIER	F	10.6694	7.50534
JACK RUSSELL TERRIER	F	11.1081	8.01505
JACK RUSSELL TERRIER	F	12.1973	8.1939
JACK RUSSELL TERRIER	F	12.0999	7.80689
JAPANESE SPITZ	M	11.2694	8.24524
JAPANESE SPITZ	M	12.4376	8.125
JAPANESE SPITZ	M	10.0017	7.97425
JAPANESE SPITZ	M	9.33424	8.34128
JAPANESE SPITZ	M	12.3876	9.71503
JAPANESE SPITZ	M	11.443	8.13003
JAPANESE SPITZ	F	14.0992	7.95815
JAPANESE SPITZ	F	11.9624	8.49837
JAPANESE SPITZ	F	12.9132	7.68462
JAPANESE SPITZ	F	12.5903	7.85865
JAPANESE SPITZ	F	11.4039	7.02368
JAPANESE SPITZ	F	10.0492	8.38405
LABRADOR RETRIEVER	M	19.6257	11.7571
LABRADOR RETRIEVER	M	23.2469	12.2674
LABRADOR RETRIEVER	M	21.5383	11.6573
LABRADOR RETRIEVER	M	20.3928	11.7453
LABRADOR RETRIEVER	M	21.1301	12.1191
LABRADOR RETRIEVER	M	20.9928	11.1591
LABRADOR RETRIEVER	F	20.0369	11.1377
LABRADOR RETRIEVER	F	18.8332	11.6915
LABRADOR RETRIEVER	F	20.4559	11.0336
LABRADOR RETRIEVER	F	20.7978	11.3348
LABRADOR RETRIEVER	F	21.509	12.0025
LABRADOR RETRIEVER	F	21.7218	11.8873
LEONBERGER	M	22.1295	11.6625
LEONBERGER	M	22.4971	13.6408
LEONBERGER	M	21.7537	11.4744
LEONBERGER	M	23.5855	11.369
LEONBERGER	M	21.6753	12.0132
LEONBERGER	M	21.5711	10.5023
LEONBERGER	F	20.3156	11.7396
LEONBERGER	F	21.3957	11.976
LEONBERGER	F	23.237	11.0629
LEONBERGER	F	23.8292	11.8386
LEONBERGER	F	22.1656	12.6548
LEONBERGER	F	22.1761	13.0827
MALTESE	M	10.8245	6.85829
MALTESE	M	9.1351	5.7199
MALTESE	M	9.65409	6.53935
MALTESE	M	10.7553	6.45556
MALTESE	M	11.2148	7.8937
MALTESE	M	9.10852	6.15721
MALTESE	F	8.76322	6.14055
MALTESE	F	8.72494	6.29944
MALTESE	F	8.04668	5.46875
MALTESE	F	8.50683	6.19992
MALTESE	F	9.36557	6.18217
MALTESE	F	7.85708	5.01667
DACHSHUND MINITURE	M	16.3608	7.79545
DACHSHUND MINITURE	M	14.5976	7.485
DACHSHUND MINITURE	M	15.0615	7.01521
DACHSHUND MINITURE	M	14.9102	6.72199
DACHSHUND MINITURE	M	12.0965	7.00613
DACHSHUND MINITURE	M	13.7848	6.76211
DACHSHUND MINITURE	F	11.1188	7.04545
DACHSHUND MINITURE	F	13.8042	7.05106
DACHSHUND MINITURE	F	16.1412	6.08447
DACHSHUND MINITURE	F	12.4998	6.6989
DACHSHUND MINITURE	F	13.1361	6.7189
DACHSHUND MINITURE	F	14.317	7.68141
SCHNAUZER (MINITURE)	M	13.4468	6.83351
SCHNAUZER (MINITURE)	M	14.3792	7.7953
SCHNAUZER (MINITURE)	M	14.4618	6.70343
SCHNAUZER (MINITURE)	M	14.47	7.81116
SCHNAUZER (MINITURE)	M	13.8318	7.14286
SCHNAUZER (MINITURE)	M	15.7337	8.45
SCHNAUZER (MINITURE)	F	12.6174	7.89227
SCHNAUZER (MINITURE)	F	11.4281	6.02381
SCHNAUZER (MINITURE)	F	13.4349	6.02011
SCHNAUZER (MINITURE)	F	12.268	7.50842
SCHNAUZER (MINITURE)	F	14.3203	6.33508
SCHNAUZER (MINITURE)	F	10.9481	7.05536
NEAPOLITAN MASTIFF	M	17.4215	13.538
NEOPOLITAN MASTIFF	M	21.0858	13.9706
NEOPOLITAN MASTIFF	F	20.1944	14.3922
NEOPOLITAN MASTIFF	M	22.8276	14.9716
NEOPOLITAN MASTIFF	F	19.0675	14.564
NEOPOLITAN MASTIFF	F	21.3204	12.9691
NEOPOLITAN MASTIFF	M	20.6224	16.5321
NEOPOLITAN MASTIFF	M	19.6756	14.446
NEOPOLITAN MASTIFF	M	19.5685	13.4334
NEOPOLITAN MASTIFF	F	19.1981	14.0707
NEOPOLITAN MASTIFF	F	18.4153	14.5181
NEOPOLITAN MASTIFF	F	16.1536	12.6489
OLD ENGLISH SHEEPDOG	M	20.881	11.4539
OLD ENGLISH SHEEPDOG	F	17.4213	11.6657
OLD ENGLISH SHEEPDOG	F	19.597	11.0337
OLD ENGLISH SHEEPDOG	F	19.1676	11.0256
OLD ENGLISH SHEEPDOG	M	19.1593	13.4406
OLD ENGLISH SHEEPDOG	M	19.5125	9.89496
OLD ENGLISH SHEEPDOG	M	19.8186	8.51626
OLD ENGLISH SHEEPDOG	M	19.3327	11.6834
OLD ENGLISH SHEEPDOG	M	17.7882	8.39901
OLD ENGLISH SHEEPDOG	F	18.5622	13.6471
OLD ENGLISH SHEEPDOG	F	16.5846	10.5357
OLD ENGLISH SHEEPDOG	F	16.9804	9.41176
PAPILLON	M	9.5021	6.55551
PAPILLON	M	10.8632	6.78371
PAPILLON	M	8.33202	6.72549
PAPILLON	M	9.4604	6.35881
PAPILLON	M	9.30505	6.42295
PAPILLON	M	9.30022	6.69028
PAPILLON	F	9.32785	6.63869
PAPILLON	F	10.3479	6.47059
PAPILLON	F	9.47333	6.4011
PAPILLON	F	8.40501	6.45067
PAPILLON	F	8.38654	6.8414
PAPILLON	F	8.78148	5.94421
LAGOTTO ROMAGNOLO	M	16.2573	9.31113
LAGOTTO ROMAGNOLO	M	17.5166	10.3503
LAGOTTO ROMAGNOLO	M	15.8185	9.82536
LAGOTTO ROMAGNOLO	M	16.0961	9.22346
LAGOTTO ROMAGNOLO	M	15.3792	8.95179
LAGOTTO ROMAGNOLO	M	13.755	8.59813
LAGOTTO ROMAGNOLO	F	18.3237	10.9318
LAGOTTO ROMAGNOLO	F	15.5861	9.48886
LAGOTTO ROMAGNOLO	F	17.3309	9.16765
LAGOTTO ROMAGNOLO	F	14.0832	8.55769
LAGOTTO ROMAGNOLO	F	18.7585	11.1441
LAGOTTO ROMAGNOLO	F	16.916	8.87233
POMERANIAN	M	8.69923	6.74821
POMERANIAN	M	8.62291	6.57986
POMERANIAN	M	9.04615	6.25
POMERANIAN	M	7.89444	6.41484
POMERANIAN	M	8.78621	6.61572
POMERANIAN	M	8.04694	7.08333
POMERANIAN	F	8.32358	6.24502
POMERANIAN	F	8.03456	6.09301
POMERANIAN	F	7.27284	5.63122
POMERANIAN	F	8.13203	5.76172
POMERANIAN	F	8.67259	5.91565
POMERANIAN	F	8.15173	6.19565
PUG	M	9.56226	8.98284
PUG	M	9.69133	9.72846
PUG	M	9.85584	8.93216
PUG	M	7.88475	7.22263
PUG	M	8.33141	9.23645
PUG	M	8.83289	9.47977
PUG	F	9.87017	8.84279
PUG	F	9.43478	9.93789
PUG	F	8.60488	9.26554
PUG	F	8.7514	8.42004
PUG	F	8.77051	8.1749
PUG	F	9.27453	8.87435
RHODESIAN RIDGEBACK	M	23.7687	10.8385
RHODESIAN RIDGEBACK	M	19.8101	11.0945
RHODESIAN RIDGEBACK	M	21.7802	11.333
RHODESIAN RIDGEBACK	M	22.1417	11.0369
RHODESIAN RIDGEBACK	M	21.2374	11.7155
RHODESIAN RIDGEBACK	M	24.2788	11.727
RHODESIAN RIDGEBACK	F	22.195	11.1398
RHODESIAN RIDGEBACK	F	20.2736	10.6144
RHODESIAN RIDGEBACK	F	21.8603	9.76124
RHODESIAN RIDGEBACK	F	20.5983	10.8628
RHODESIAN RIDGEBACK	F	19.8301	10.0026
RHODESIAN RIDGEBACK	F	21.66	10.3665
ROTTWEILER	M	18.6093	14.8306
ROTTWEILER	M	19.4449	11.5129
ROTTWEILER	M	19.3919	10.361
ROTTWEILER	M	21.9271	11.6993
ROTTWEILER	M	19.8696	12.1498
ROTTWEILER	M	18.2355	13.1149
ROTTWEILER	F	19.9281	12.3739
ROTTWEILER	F	20.4156	15.619
ROTTWEILER	F	19.5637	11.0605
ROTTWEILER	F	21.0035	9.79927
ROTTWEILER	F	18.1533	13.25
ROTTWEILER	F	18.9784	13.1748
SALUKI	M	19.5737	8.55769
SALUKI	M	18.1835	8.45477
SALUKI	M	19.7542	9.42204
SALUKI	M	19.5707	9.83516
SALUKI	M	18.4397	9.30676
SALUKI	M	19.1445	8.2384
SALUKI	F	20.7407	7.80914
SALUKI	F	18.9944	9.04494
SALUKI	F	21.3694	9.95342
SALUKI	F	19.11	8.07789
SALUKI	F	16.6293	7.83902
SALUKI	F	18.7996	8.90129
SAMOYED	M	16.8864	10.2005
SAMOYED	M	16.3429	11.1026
SAMOYED	M	20.2009	10.7436
SAMOYED	M	15.9582	10.9179
SAMOYED	M	20.8176	9.57609
SAMOYED	M	20.0178	11.1849
SAMOYED	F	13.7705	9.58145
SAMOYED	F	18.7078	10.0815
SAMOYED	F	15.286	8.93817
SAMOYED	F	16.9344	10.7353
SAMOYED	F	18.8336	10.3995
SAMOYED	F	15.8965	11.5517
SCOTTISH TERRIER	M	16.3559	8.42543
SCOTTISH TERRIER	M	19.9712	8.42967
SCOTTISH TERRIER	M	19.8082	8.74309
SCOTTISH TERRIER	M	21.2689	9.09492
SCOTTISH TERRIER	M	18.5101	8.77373
SCOTTISH TERRIER	M	19.6373	9.63043
SCOTTISH TERRIER	F	16.3138	7.21665
SCOTTISH TERRIER	F	16.9219	7.20464
SCOTTISH TERRIER	F	16.9615	8.18841
SCOTTISH TERRIER	F	16.6323	7.32418
SCOTTISH TERRIER	F	17.1561	8.68947
SCOTTISH TERRIER	F	17.5694	7.57989
SHETLAND SHEEPDOG	M	17.5608	7.7439
SHETLAND SHEEPDOG	M	17.5089	7.65258
SHETLAND SHEEPDOG	M	13.3908	6.22253
SHETLAND SHEEPDOG	M	15.0353	6.45753
SHETLAND SHEEPDOG	M	16.6194	7.72727
SHETLAND SHEEPDOG	M	15.0575	7.19008
SHETLAND SHEEPDOG	F	12.997	7.81847
SHETLAND SHEEPDOG	F	14.7566	7.20833
SHETLAND SHEEPDOG	F	14.5373	7.1118
SHETLAND SHEEPDOG	F	14.3702	8.11558
SHETLAND SHEEPDOG	F	12.8362	7.9136
SHETLAND SHEEPDOG	F	12.6544	7.33728
KEESHOND	M	15.2245	11.2261
KEESHOND	M	16.1633	10.603
KEESHOND	M	17.4479	10.0222
KEESHOND	M	15.4618	8.03279
KEESHOND	M	14.066	7.30824
KEESHOND	M	13.92	8.40993
KEESHOND	F	13.9906	9.66667
KEESHOND	F	16.3756	9.56368
KEESHOND	F	15.8456	8.65625
KEESHOND	F	14.7853	7.8853
KEESHOND	F	12.2829	6.50136
KEESHOND	F	11.369	5.73077
SHIH TZU	M	10.038	7.67167
SHIH TZU	M	8.8959	7.67467
SHIH TZU	M	9.9461	8.5166
SHIH TZU	M	12.2749	8.83047
SHIH TZU	M	8.36963	7.88214
SHIH TZU	M	7.29487	6.90265
SHIH TZU	F	7.99194	6.50694
SHIH TZU	F	9.9097	6.82403
SHIH TZU	F	10.1157	7.12329
SHIH TZU	F	9.88186	6.48833
SHIH TZU	F	12.2995	8.87566
SHIH TZU	F	9.34096	8.06481
SIBERIAN HUSKY	M	19.492	11.8736
SIBERIAN HUSKY	M	21.6773	10.7579
SIBERIAN HUSKY	M	18.5359	11.1118
SIBERIAN HUSKY	M	18.6572	10.1856
SIBERIAN HUSKY	M	19.8838	11.1533
SIBERIAN HUSKY	M	21.9747	10.2053
SIBERIAN HUSKY	F	17.0976	10.6324
SIBERIAN HUSKY	F	16.8302	8.95756
SIBERIAN HUSKY	F	19.2927	9.71569
SIBERIAN HUSKY	F	20.7493	9.86047
SIBERIAN HUSKY	F	17.9038	10.2414
SIBERIAN HUSKY	F	16.7944	10.1611
STAFFORDSHIRE BULL TERRIER	M	14.9317	11.175
STAFFORDSHIRE BULL TERRIER	M	15.4593	11.1882
STAFFORDSHIRE BULL TERRIER	M	13.9553	10.9345
STAFFORDSHIRE BULL TERRIER	M	16.3286	14.2164
STAFFORDSHIRE BULL TERRIER	M	16.2896	11.4452
STAFFORDSHIRE BULL TERRIER	M	15.1643	10.292
STAFFORDSHIRE BULL TERRIER	F	13.6569	10.0451
STAFFORDSHIRE BULL TERRIER	F	14.6648	11.5634
STAFFORDSHIRE BULL TERRIER	F	16.4571	11.0213
STAFFORDSHIRE BULL TERRIER	F	15.6071	13.1076
STAFFORDSHIRE BULL TERRIER	F	16.7292	14.0708
STAFFORDSHIRE BULL TERRIER	F	14.9297	11.2682
SCHNAUZER	M	14.8992	9.2497
SCHNAUZER	M	13.0885	7.59483
SCHNAUZER	M	17.6649	9.72384
SCHNAUZER	M	18.5178	9.17598
SCHNAUZER	M	18.7767	9.79953
SCHNAUZER	M	17.7938	9.0528
SCHNAUZER	F	16.2101	8.67776
SCHNAUZER	F	17.3846	8.86798
SCHNAUZER	F	15.0605	8.9263
SCHNAUZER	F	16.048	9.12975
SCHNAUZER	F	22.4695	10.6529
SCHNAUZER	F	17.6324	8.42593
TENTERFIELD TERRIER	M	8.99468	6.73404
TENTERFIELD TERRIER	M	11.139	6.26333
TENTERFIELD TERRIER	M	10.6251	5.69955
TENTERFIELD TERRIER	M	12.7129	6.82449
TENTERFIELD TERRIER	M	12.7545	7.1556
TENTERFIELD TERRIER	M	11.5045	7.42099
TENTERFIELD TERRIER	F	10.6883	6.55896
TENTERFIELD TERRIER	F	11.7993	7.61565
TENTERFIELD TERRIER	F	12.5964	6.86392
TENTERFIELD TERRIER	F	11.5577	6.78846
TENTERFIELD TERRIER	F	13.4904	7.95491
TENTERFIELD TERRIER	F	10.4054	6.26457
TIBETAN SPANIEL	M	9.75871	8.09113
TIBETAN SPANIEL	M	10.9451	8.83255
TIBETAN SPANIEL	M	9.03438	8.00595
TIBETAN SPANIEL	M	9.5519	8.67904
TIBETAN SPANIEL	M	9.12154	7.92654
TIBETAN SPANIEL	M	9.20467	8.16667
TIBETAN SPANIEL	F	9.20274	7.69318
TIBETAN SPANIEL	F	9.81321	8.21795
TIBETAN SPANIEL	F	8.79162	7.08104
TIBETAN SPANIEL	F	8.51857	6.77507
TIBETAN SPANIEL	F	8.9591	7.09954
TIBETAN SPANIEL	F	8.05094	6.50641
TIBETAN TERRIER	M	12.7466	7.86207
TIBETAN TERRIER	M	11.9888	7.07776
TIBETAN TERRIER	M	14.6067	8.20481
TIBETAN TERRIER	M	12.5148	7.16178
TIBETAN TERRIER	M	11.0384	7.26142
TIBETAN TERRIER	M	12.7504	6.79717
TIBETAN TERRIER	F	12.889	7.07061
TIBETAN TERRIER	F	11.461	6.66807
TIBETAN TERRIER	F	10.9139	6.65179
TIBETAN TERRIER	F	10.6591	6.51482
TIBETAN TERRIER	F	14.4911	8.04257
TIBETAN TERRIER	f	12.8748	7.21436
WEIMARANER	M	22.483	12.0577
WEIMARANER	M	23.9825	9.31667
WEIMARANER	M	19.3084	10.2291
WEIMARANER	M	20.2602	9.40801
WEIMARANER	M	19.7614	9.68667
WEIMARANER	M	19.3096	10.308
WEIMARANER	F	20.6081	10.5
WEIMARANER	F	17.7038	9.81061
WEIMARANER	F	23.3199	11.164
WEIMARANER	F	21.3854	9.88636
WEIMARANER	F	18.1111	10.3111
WEIMARANER	F	23.681	11.2902
WEST HIGHLAND WHITE TERRIER	M	13.4651	8.87525
WEST HIGHLAND WHITE TERRIER	M	14.3658	7.95095
WEST HIGHLAND WHITE TERRIER	M	11.9622	8.52215
WEST HIGHLAND WHITE TERRIER	M	13.8898	7.86692
WEST HIGHLAND WHITE TERRIER	M	13.7832	8.29744
WEST HIGHLAND WHITE TERRIER	M	14.6417	8.15856
WEST HIGHLAND WHITE TERRIER	F	10.4806	7.89094
WEST HIGHLAND WHITE TERRIER	F	9.46127	7.83242
WEST HIGHLAND WHITE TERRIER	F	11.6405	7.86066
WEST HIGHLAND WHITE TERRIER	F	12.0079	7.67066
WEST HIGHLAND WHITE TERRIER	F	12.051	6.66056
WEST HIGHLAND WHITE TERRIER	F	12.64	8.02966
WHIPPET	M	16.7029	7.99301
WHIPPET	M	16.4929	8.46812
WHIPPET	M	14.4076	7.94851
WHIPPET	M	16.5499	8.45041
WHIPPET	M	16.512	8.42755
WHIPPET	M	16.5729	9.39197
WHIPPET	F	15.8242	7.56907
WHIPPET	F	16.4224	7.60019
WHIPPET	F	14.6153	8.16908
WHIPPET	F	14.726	7.96875
WHIPPET	F	16.1315	6.93182
WHIPPET	F	14.0012	7.90833
AFGHAN HOUND	M	20.0762	9.70825
AFGHAN HOUND	M	21.3993	11.5599
AFGHAN HOUND	M	19.6	10.7123
AFGHAN HOUND	M	17.6204	9.23599
AFGHAN HOUND	M	19.264	9.3656
AFGHAN HOUND	M	21.0932	11.4427
AFGHAN HOUND	F	19.6516	9.43642
AFGHAN HOUND	F	19.0348	9.04804
AFGHAN HOUND	F	21.9966	10.3407
AFGHAN HOUND	F	20.8203	9.38861
AFGHAN HOUND	F	18.3619	8.83305
AFGHAN HOUND	F	22.3748	10.0233
GRIFFON BRUXELLOIS	M	7.0875	6.63393
GRIFFON BRUXELLOIS	M	7.30917	7.12745
GRIFFON BRUXELLOIS	M	7.33573	7.31343
GRIFFON BRUXELLOIS	M	7.25959	7.19965
GRIFFON BRUXELLOIS	M	6.60861	6.59137
GRIFFON BRUXELLOIS	M	8.36698	6.54564
GRIFFON BRUXELLOIS	F	7.63045	7.35477
GRIFFON BRUXELLOIS	F	7.75053	7.37
GRIFFON BRUXELLOIS	F	7.13671	7.23799
GRIFFON BRUXELLOIS	F	7.62632	7.77675
GRIFFON BRUXELLOIS	F	7.79436	7.00873
GRIFFON BRUXELLOIS	F	7.70916	8.09179
BOSTON TERRIER	M	9.74111	9.65556
BOSTON TERRIER	M	10.3796	8.93491
BOSTON TERRIER	M	10.7176	8.95833
BOSTON TERRIER	M	9.67476	9.68407
BOSTON TERRIER	M	9.94767	9.25245
BOSTON TERRIER	F	10.3754	8.54749
BOSTON TERRIER	F	11.7158	9.66981
BOSTON TERRIER	M	9.20467	8.63734
BOSTON TERRIER	F	10.9136	9.42675
BOSTON TERRIER	F	9.97545	8.87972
BOSTON TERRIER	F	9.45574	8.53125
BOSTON TERRIER	F	11.4866	9.56522
CAIRN TERRIER	M	16.7784	8.77682
CAIRN TERRIER	M	14.7142	10.9245
CAIRN TERRIER	M	14.237	9.44872
CAIRN TERRIER	M	14.4908	8.2536
CAIRN TERRIER	M	14.0271	9.04658
CAIRN TERRIER	F	12.4118	7.76716
CAIRN TERRIER	M	11.9822	8.36381
CAIRN TERRIER	F	13.9737	8.71457
CAIRN TERRIER	F	14.0884	9.30571
CAIRN TERRIER	F	12.8857	8.44961
CAIRN TERRIER	F	15.8667	10.1073
CAIRN TERRIER	F	14.2294	8.07292
CAVALIER KING CHARLES SPANIEL	M	12.0554	8.96766
CAVALIER KING CHARLES SPANIEL	M	10.4541	8.29528
CAVALIER KING CHARLES SPANIEL	M	10.9067	8.13903
CAVALIER KING CHARLES SPANIEL	M	9.89751	7.65909
CAVALIER KING CHARLES SPANIEL	M	11.6849	8.30124
CAVALIER KING CHARLES SPANIEL	M	11.0157	8.52545
CAVALIER KING CHARLES SPANIEL	F	8.92316	7.01766
CAVALIER KING CHARLES SPANIEL	F	11.3364	8.63527
CAVALIER KING CHARLES SPANIEL	F	10.9473	8.25155
CAVALIER KING CHARLES SPANIEL	F	8.60357	6.77208
CAVALIER KING CHARLES SPANIEL	F	9.70833	7.49224
CAVALIER KING CHARLES SPANIEL	F	10.3603	7.72059

## Sheet: BreedsinDMA
Breed	No. of dogs in DMA data
AMERICAN STAFFORDSHIRE TERRIER	768
AUSTRALIAN CATTLE DOG	274
AUSTRALIAN KELPIE	1456
AUSTRALIAN SHEPHERD	2148
AUSTRALIAN TERRIER	51
BEARDED COLLIE	217
BERNESE MOUNTAIN DOG	1856
BORDER COLLIE	869
BOSTON TERRIER	51
BOXER	5192
BULL TERRIER	245
BULLMASTIFF	61
CAIRN TERRIER	204
CAVALIER KING CHARLES SPANIEL	91
CHINESE CRESTED DOG	59
COCKER SPANIEL	387
COLLIE (ROUGH)	3226
DALMATIAN	417
DOBERMAN	2299
ENGLISH SPRINGER SPANIEL	941
FINNISH LAPPHUND	333
FRENCH BULLDOG	206
GERMAN PINSCHER	525
GERMAN SHEPHERD	20312
GERMAN SHORTHAIRED POINTER	278
GOLDEN RETRIEVER	4003
GORDON SETTER	69
GREAT DANE	126
IRISH SETTER	125
JACK RUSSELL TERRIER	371
LABRADOR RETRIEVER	2862
LAGOTTO ROMAGNOLO	301
LEONBERGER	1211
PAPILLON	121
PUG	45
RHODESIAN RIDGEBACK	2096
ROTTWEILER	10788
SAMOYED	109
SCHNAUZER (MINIATURE)	881
SHETLAND SHEEPDOG	309
STAFFORDSHIRE BULL TERRIER	1074
TIBETAN TERRIER	73
WELSH CORGI (CARDIGAN)	95
WEST HIGHLAND WHITE TERRIER	55
WHIPPET	188
TOTAL	67368
